# Supplementary material for: Genetic Diversity of Plasmodium falciparum in Korhogo Health District, Northern Côte d’Ivoire
Source: Trop Med Infect Dis. 2025 Sep 7;10(9):255. doi: 10.3390/tropicalmed10090255 (PMC12474276; doi:10.3390/tropicalmed10090255)
Supplement: Supplementary file 1 [file tropicalmed-10-00255-s001.zip]

Archive with 1 entries (1 files):
- tropicalmed-3826378-supplementary.pdf
